# Supplementary material for: Robust interlaboratory reproducibility of a gene expression signature measurement consistent with the needs of a new generation of diagnostic tools
Source: BMC Genomics. 2007 Jun 7;8:148. doi: 10.1186/1471-2164-8-148 (PMC1904205; doi:10.1186/1471-2164-8-148)
Supplement: Additional file 1 — Person correlations of replicate hybridization pairs. This Microsoft Excel file gives the Pearson correlation values of the sample and reference channels for the 8 pairs of replicate hybridizations for each of the four tumors. [file 1471-2164-8-148-S1.xls]

## Sheet: Correlations
Labeling Site	Hybridization Site	Polarity	tumor248	tumor248	tumor241	tumor241	tumor239	tumor239	tumor234	tumor234
			tumor correlation	reference correlation	tumor correlation	reference correlation	tumor correlation	reference correlation	tumor correlation	reference correlation
California	California	1	0.995	0.9832	0.9973	0.9971	0.9925	0.9941	0.9947	0.9944
California	California	-1	0.9928	0.9975	0.9969	0.999	0.9971	0.9967	0.9978	0.998
Amsterdam	California	1	0.9991	0.9983	0.9988	0.9985	0.9979	0.9964	0.9972	0.998
Amsterdam	California	-1	0.9967	0.9986	0.9973	0.9975	0.9954	0.9876	0.9954	0.9955
California	Amsterdam	1	0.9984	0.9985	0.9976	0.9987	0.9969	0.9991	0.9911	0.9973
California	Amsterdam	-1	0.9995	0.9983	0.9988	0.9972	0.9974	0.9937	0.9996	0.9981
Amsterdam	Amsterdam	1	0.9983	0.9991	0.9989	0.9994	0.9994	0.9996	0.999	0.9991
Amsterdam	Amsterdam	-1	0.9987	0.9984	0.9986	0.9979	0.9985	0.997	0.999	0.9982
	Note: Polarities of 1 and -1 indicate dye swap pairs
